# Supplementary material for: Sponge chemical defenses are a possible mechanism for increasing sponge abundance on reefs in Zanzibar
Source: PLoS One. 2018 Jun 20;13(6):e0197617. doi: 10.1371/journal.pone.0197617 (PMC6010217; doi:10.1371/journal.pone.0197617)
Supplement: S2 Table — (XLSX) [file pone.0197617.s004.xlsx]

## Sheet: Environmental
	Bacteria	No. of replicates	Pseudoceratina sp.				Callyspongia sp.				Haliclona atra				Biemna sp.				Callyspongia aerizusa				Haliclona fascigera				Scopalina hapalia				Plakortis kenyensis				Paratetilla sp.				Tetrapocillon minor
			Length of inhibition zone [mm]	Average	STD	SE	Length of inhibition zone [mm]	Mean	STD	SE	Length of inhibition zone [mm]	Mean	STD	SE	Length of inhibition zone [mm]	Mean	STD	SE	Length of inhibition zone [mm]	Mean	STD	SE	Length of inhibition zone [mm]	Mean	STD	SE	Length of inhibition zone [mm]	Mean	STD	SE	Length of inhibition zone [mm]	Mean	STD	SE	Length of inhibition zone [mm]	Mean	STD	SE	Length of inhibition zone [mm]	Mean	STD	SE
1754	Ruegeria areniliticus	1	8	7.7	1.09545	0.489898	2.5	2	0.5	0.288675	2	0.6	0.894427	0.4	2	1	0.707107	0.316228	0	0	0	0	0	0	0	0	3	1.8	1.09545	0.489898	0	0	0	0	0	0	0	0	1	0.333333	0.57735	0.333333
		2	6				2				1				0				0				0				2				0				0				0
		3	9				1.5				0				1				0				0				0				0				0				0
		4	7.5								0				1												2
		5	8								0				1												2
1668	Ruegeria areniliticus	1	8	7.5	0.5	0.288675	1.5	1.5	0.5	0.288675	1	1.5	1	0.447214	1	1.7	1.48324	0.663325	1	1.16667	0.288675	0.166667	0	0.333333	0.57735	0.333333	1	0.4	0.547723	0.244949	0	0.3	0.67082	0.3	0	0.4	0.547723	0.244949	0	0	0	0
		2	7				1				2				1				1				0				1				1.5				1				0
		3	7.5				2				0				0				1.5				1				0				0				1				0
		4									2.5				3.5												0				0				0
		5									2				3												0				0				0
1809	Ruegeria areniliticus	1	4	3.83333	0.288675	0.166667	2	2.66667	0.57735	0.333333	3	2.33333	1.1547	0.666667	0	0	0	0	2.5	2.33333	0.288675	0.166667	3	2.33333	0.57735	0.333333	0	0	0	0	2	2	0	0	1.5	1.33333	0.288675	0.166667	0	0	0	0
		2	3.5				3				1				0				2				2				0				2				1				0
		3	4				3				3				0				2.5				2				0				2				1.5				0
1726	Pseudoalteromonas piscicida	1	2	2.16667	0.288675	0.166667	1	1.1	0.547723	0.244949	0	0.2	0.447214	0.2	0	0	0	0	0	0	0	0	0	0	0	0	0	0.4	0.547723	0.244949	0	0	0	0	0	0	0	0	0	0	0	0
		2	2				0.5				1				0				0				0				1				0				0				0
		3	2.5				2				0				0				0				0				1				0				0				0
		4					1				0																0
		5					1				0																0
1701	Kocuria halotolerance	1	13	12.375	0.75	0.375	2	1.625	0.478714	0.239357	2	2.25	0.5	0.25	1.5	0.9	0.894427	0.4	0	0	0	0	0	0	0	0	1.5	1.7	0.570088	0.254951	0	0	0	0	0	0	0	0	2.5	1.25	0.821584	0.33541
		2	11.5				2				3				2				0				0				2				0				0				1.5
		3	13				1.5				2				0				0				0				2.5				0				0				0
		4	12				1				2				0				0				0				1.5				0				0				1
		5													1												1												1
		6																																					1.5
1633	Pseudoalteromonas phenolica	1	1	1	0	0	1	1	0	0	0	0	0	0	0	0	0	0	0	0	0	0	0	0	0	0	0	0	0	0	0	0.3	0.67082	0.3	0	0	0	0	0	0	0	0
		2	1				1				0				0				0				0				0				0				0				0
		3	1				1				0				0				0				0				0				1.5				0				0
		4																													0
		5																													0
1792	Pseudovibrio denitrificans	1	5	4.66667	0.57735	0.333333	2	1.83333	0.288675	0.166667	1	1	0	0	1	1	0.612372	0.273861	1	1	0	0	0	0	0	0	0	0.4	0.894427	0.4	0	0.4	0.894427	0.4	0	0	0	0	0	0	0	0
		2	5				2				1				0				1				0				2				2				0				0
		3	4				1.5				1				1				1				0				0				0				0				0
		4													1.5												0				0
		5													1.5												0				0
1783	Pseudoalteromonas piscicida	1	4	3.33333	0.57735	0.333333	1	0.333333	0.57735	0.333333	1	0.666667	0.57735	0.333333	0	0	0	0	0	0	0	0	0	0	0	0	0	0	0	0	0	0	0	0	0	0	0	0	0	0	0	0
		2	3				0				1				0				0				0				0				0				0				0
		3	3				0				0				0				0				0				0				0				0				0
1682	Rhodococcus corynebacterioides	1	8	8.8	1.64317	0.734847	3	3.33333	1.04083	0.600925	1	0.6	0.547723	0.244949	1	1	0.707107	0.316228	0	0.5	0.707107	0.316228	0	0.3	0.67082	0.3	0	0	0	0	0	0	0	0	0	0	0	0	0	0	0	0
		2	11				4.5				0				1				1.5				1.5				0				0				0				0
		3	8				2.5				0				2				1				0				0				0				0				0
		4	10								1				1				0				0
		5	7								1				0				0				0
1727	Kocuria sediminis	1	7	7	0	0	1	0.833333	0.763763	0.440959	3	2.33333	0.57735	0.333333	1	1.5	0.5	0.288675	0	0	0	0	2.5	1.83333	0.763763	0.440959	2	2.16667	0.288675	0.166667	3	2.83333	0.763763	0.440959	2	1.66667	0.57735	0.333333	2.5	2.5	0	0
		2	7				1.5				2				2				0				2				2				2				2				2.5
		3	7				0				2				1.5				0				1				2.5				3.5				1				2.5
		4
		5
1703	Pseudomonas pseudoalcaligenes	1	1	1	0	0	0	0	0	0	0	0	0	0	0	0	0	0	0	0	0	0	0	0	0	0	0	0	0	0	0	0	0	0	0	0	0	0	0	0	0	0
		2	1				0				0				0				0				0				0				0				0				0
		3	1				0				0				0				0				0				0				0				0				0
1744	Micrococcus aloeverae	1	7	6.125	0.75	0.375	2	2	0	0	1.5	1.375	0.478714	0.239357	1	1.08333	1.02062	0.416667	0	1	1	0.57735	0	0	0	0	0	0.5	0.547723	0.223607	0	0	0	0	0	0	0	0	0	0	0	0
		2	5.5				2				1				0				1				0				0				0				0				0
		3	5.5				2				1				2				2				0				1				0				0				0
		4	6.5								2				1												1
		5													0												0
		6													2.5												1
1686	Exiguobacterium profundum	1	5	5.125	0.25	0.125	2	1.66667	0.57735	0.333333	1	1	0	0	0	0	0	0	0	0	0	0	0	0	0	0	0	0	0	0	0	0	0	0	0	0	0	0	0	0	0	0
		2	5.5				1				1				0				0				0				0				0				0				0
		3	5				2				1				0				0				0				0				0				0				0
		4	5								1				0												0												0
1722	Halomonas aquamarina	1	5	3.83333	1.60728	0.927961	0	0	0	0	0	0	0	0	0	0	0	0	0	0	0	0	0	0	0	0	0	0	0	0	0	0	0	0	0	0	0	0	0	0	0	0
		2	4.5				0				0				0				0				0				0				0				0				0
		3	2				0				0				0				0				0				0				0				0				0
1656	Streptomyces flavoviridis	1	8	10	1.63299	0.816497	0	2.2	3.03315	1.35647	1	1	0	0	0	0.875	1.03078	0.515388	0	0	0	0	0	0	0	0	2	0.75	0.957427	0.478714	0	0	0	0	0	0	0	0	0	0.625	0.75	0.375
		2	12				0				1				0				0				0				1				0				0				1
		3	10				0				1				1.5				0				0				0				0				0				0
		4	10				5				1				2												0												1.5
		5					6
1636	Aquimarina gracilis	1	8	8	0.816497	0.408248	3	2.25	0.5	0.25	0	0.25	0.5	0.25	0	0.75	0.866025	0.433013	0	0.625	0.75	0.375	0	0	0	0	0	0.25	0.5	0.25	0	0.25	0.5	0.25	0	0.5	0.57735	0.288675	0	0	0	0
		2	9				2				0				0				0				0				0				0				0				0
		3	7				2				0				1.5				1.5				0				1				1				1				0
		4	8				2				1				1.5				1				0				0				0				1				0
		5
1767	Pseudoalteromonas luteoviolacea	1	3.5	2.875	0.75	0.375	2	1.75	0.5	0.25	2	1.5	0.57735	0.288675	1	1	0.948683	0.387298	0	0	0	0	0	0	0	0	0	0	0	0	0	0	0	0	0	0	0	0	0	0	0	0
		2	3.5				2				2				1				0				0				0				0				0				0
		3	2.5				2				1				0				0				0				0				0				0				0
		4	2				1				1				1.5												0				0								0
		5													2.5
		6													0
1810	Pantoea eucrina	1	4.5	4.16667	0.57735	0.333333	2	2	0	0	0	0	0	0	2.5	2.5	0	0	3.5	3.16667	0.288675	0.166667	0	0	0	0	3.5	3.83333	0.57735	0.333333	2.5	2.33333	0.288675	0.166667	0	0	0	0	0	0	0	0
		2	3.5				2				0				2.5				3				0				4.5				2				0				0
		3	4.5				2				0				2.5				3				0				3.5				2.5				0				0
852	Acitenobacter soli	1	3.5	3.5	0.408248	0.204124	3.5	3.5	0.408248	0.204124	4.5	4.125	0.75	0.375	2	1.625	0.478714	0.239357	2	2.375	0.478714	0.239357	2.5	2.625	0.478714	0.239357	3.5	3.125	0.25	0.125	1.5	1.75	0.288675	0.144338	2.5	2.25	0.288675	0.144338	2.5	2.5	0.408248	0.204124
		2	3				4				3.5				1.5				2.5				3				3				2				2.5				2
		3	3.5				3				3.5				2				2				2				3				2				2				3
		4	4				3.5				5				1				3				3				3				1.5				2				2.5
1652	Vibrio maritimus	1	6	5	1	0.57735	0	0	0	0	0	0	0	0	0	0	0	0	0	0	0	0	0	0	0	0	0	0	0	0	0	0	0	0	0	0	0	0	0	0	0	0
		2	5				0				0				0				0				0				0				0				0				0
		3	4				0				0				0				0				0				0				0				0				0
1721	Microbulbifer variablis	1	8.5	9.16667	0.763763	0.440959	3	3	0	0	1	1	0	0	1	1	0	0	1	0.666667	0.57735	0.333333	1.5	1.66667	0.288675	0.166667	1	0.666667	0.57735	0.333333	2	1.83333	0.288675	0.166667	0	0	0	0	0	0.666667	1.1547	0.666667
		2	9				3				1				1				1				2				1				2				0				0
		3	10				3				1				1				0				1.5				0				1.5				0				2
1733	Loktanella pyoseonensis	1	11	11.5	0.5	0.288675	5	4.66667	0.57735	0.333333	1	1	0	0	0	0	0	0	1	1	1	0.57735	0	0	0	0	0	0	0	0	0	0	0	0	0	0	0	0	0	0	0	0
		2	12				4				1				0				2				0				0				0				0				0
		3	11.5				5				1				0				0				0				0				0				0				0
1694	Paracoccus zeaxanthinifaciens	1	8	7	1	0.57735	0	1.33333	2.06559	0.843274	0	0.5	0.83666	0.341565	0	0.5	1.22474	0.5	0	0	0	0	0	1.5	1.34164	0.547723	0	0	0	0	0	0	0	0	0	0.166667	0.408248	0.166667	0	0	0	0
		2	6				0				0				0				0				1.5				0				0				0				0
		3	7				0				0				0				0				1.5				0				0				0				0
		4	7				0				0				0								3				0				0				0				0
		5	6				4				2				0								3				0				0				0				0
		6	8				4				1				3								0				0				0				1				0
1334	Aliagarivorans marinus	1	3.5	3.5	0	0	3.5	4.5	0.866025	0.5	1	0.666667	0.57735	0.333333	2	2.16667	0.288675	0.166667	2.5	2.5	0	0	2	1.33333	1.1547	0.666667	0	0	0	0	0	0.5	0.866025	0.5	0	0.333333	0.57735	0.333333	0	0	0	0
		2	3.5				5				0				2				2.5				2				0				0				0				0
		3	3.5				5				1				2.5				2.5				0				0				1.5				1				0
1659	Pseudomonas luteoviolacea	1	4	3.16667	0.763763	0.440959	2	1.83333	0.288675	0.166667	0	0	0	0	1	1.33333	0.288675	0.166667	0	0	0	0	0	0	0	0	0	0	0	0	0	0	0	0	0	0	0	0	0	0	0	0
		2	2.5				2				0				1.5				0				0				0				0				0				0
		3	3				1.5				0				1.5				0				0				0				0				0				0
1348	Vibrio maritimus	1	5	4.5	0.408248	0.204124	1.5	1.375	0.946485	0.473242	0	0	0	0	1	1	0	0	1.5	1.5	0	0	1.5	1.5	0	0	1	1	0.816497	0.408248	0	1.375	0.946485	0.473242	0	0	0	0	0	0	0	0
		2	4.5				2				0				1				1.5				1.5				1				2				0				0
		3	4				2				0				1				1.5				1.5				0				2				0				0
		4	4.5				0				0				1				1.5				1.5				2				1.5				0				0

## Sheet: Pathogens
	Pathogen	No. of replicates	Pseudoceratina sp.				Callyspongia sp.				Haliclona atra				Biemna sp.				Callyspongia aerizusa				Haliclona fascigera				Scopalina hapalia				Plakortis kenyensis				Paratetilla sp.				Tetrapocillon minor
			Length of inhibition zone [mm]	Average	STD	SE	Length of inhibition zone [mm]	Mean	STD	SE	Length of inhibition zone [mm]	Mean	STD	SE	Length of inhibition zone [mm]	Mean	STD	SE	Length of inhibition zone [mm]	Mean	STD	SE	Length of inhibition zone [mm]	Mean	STD	SE	Length of inhibition zone [mm]	Mean	STD	SE	Length of inhibition zone [mm]	Mean	STD	SE	Length of inhibition zone [mm]	Mean	STD	SE	Length of inhibition zone [mm]	Mean	STD	SE
1675	Vibrio alginolyticus	1	1.5	1.66667	0.288675	0.166667	0	0	0	0	1	1	0	0	0	0	0	0	0	0	0	0	1	1	0	0	0	0	0	0	1.5	1.66667	0.288675	0.166667	0	0	0	0	0	0	0	0
		2	1.5				0				1				0				0				1				0				2				0				0
		3	2				0				1				0				0				1				0				1.5				0				0
1644	Vibrio alginolyticus	1	3	2.66667	0.57735	0.333333	2	2.33333	0.57735	0.333333	0	0	0	0	0	0	0	0	0	0	0	0	0	0	0	0	1	1.33333	0.57735	0.333333	0	0	0	0	0	0	0	0	1	0.333333	0.57735	0.333333
		2	3				3				0				0				0				0				1				0				0				0
		3	2				2				0				0				0				0				2				0				0				0
1645	Vibrio owensii	1	4	3.5	0.5	0.288675	0	0	0	0	0	0	0	0	0	0	0	0	0	0	0	0	0	0	0	0	0	0	0	0	0	0	0	0	0	0	0	0	0	0	0	0
		2	3				0				0				0				0				0				0				0				0				0
		3	3.5				0				0				0				0				0				0				0				0				0
WHV001	Aurantimonas coralicida	1	4.5	4.625	0.25	0.125	0	0	0	0	1	1	0	0	2.5	2.125	0.25	0.125	0	0.75	0.957427	0.478714	0	0	0	0	0	0	0	0	0	0.75	0.957427	0.478714	0	0	0	0	0	0	0	0
		2	4.5				0				1				2				2				0				0				2				0				0
		3	4.5				0				1				2				1				0				0				1				0				0
		4	5				0								2				0												0				0				0
WHV002	Vibrio shilonii	1	5	4.875	0.25	0.125	0	0	0	0	1	0.75	0.5	0.25	2	1.875	0.25	0.125	0	0	0	0	0	0	0	0	0	0	0	0	1	1	0	0	0	0	0	0	0	0	0	0
		2	5				0				1				2				0				0				0				1				0				0
		3	4.5				0				1				2				0				0				0				1				0				0
		4	5				0				0				1.5				0				0				0				1				0				0
WHV003	Vibrio coralliityticus	1	3.5	3.625	0.25	0.125	3.5	3.5	0.408248	0.204124	4	4.125	0.25	0.125	1	1.375	0.25	0.125	2	2.375	0.75	0.375	3	3	0	0	2	2.25	0.288675	0.144338	1.5	0.875	1.03078	0.515388	2	1.875	0.25	0.125	0	0.625	1.25	0.625
		2	3.5				3				4.5				1.5				2				3				2				0				1.5				0
		3	3.5				3.5				4				1.5				2				3				2.5				0				2				0
		4	4				4				4				1.5				3.5				3				2.5				2				2				2.5
1761	Vibrio coralliitycus	1	4	3.66667	0.57735	0.333333	1	1	0	0	0	0	0	0	0	0	0	0	0	0	0	0	0	0	0	0	0	0	0	0	0	0	0	0	0	0	0	0	0	0	0	0
		2	3				1				0				0				0				0				0				0				0				0
		3	4				1				0				0				0				0				0				0				0				0
1678	Acinetobacter pitii	1	2	1.66667	0.288675	0.166667	2	1.8	0.570088	0.254951	2	0.9	0.894427	0.4	0	0.333333	0.57735	0.333333	1	1	0	0	0	0	0	0	0	0	0	0	0	0	0	0	0	0.4	0.547723	0.244949	0	0	0	0
		2	1.5				1				0				0				1				0				0				0				1				0
		3	1.5				2.5				1.5				1				1				0				0				0				1				0
		4					1.5				1																								0
		5					2				0																								0
1621	Vibrio alginolyticus	1	2	2	0	0	2	2	0	0	0	0	0	0	0	0	0	0	0	1.25	0.758288	0.30957	0	0	0	0	0	0	0	0	0	0	0	0	0	0	0	0	0	0	0	0
		2	2				2				0				0				1				0				0				0				0				0
		3	2				2				0				0				1				0				0				0				0				0
		4																	2
		5																	1.5
		6																	2

## Sheet: Averages
	Results of disc diffusion assay
	Inhibition zones [mm]
	Sponge species	Average environmental strains	SE	Average pathogenic strains	SE
	Pseudoceratina sp.	5.88172	0.317261	3.26667	0.221973
	Callyspongia sp.	1.84444	0.154952	1.21875	0.22778
	H. atra	0.974227	0.113607	0.967742	0.244219
	Biemna sp.	0.843137	0.0926639	0.75	0.162068
	S. hapalia	0.67	0.10783	0.448276	0.159558
	C. aerizusa	0.702381	0.107849	0.69697	0.166741
	P. kenyensis	0.51087	0.0943261	0.516667	0.132326
	H. fascigera	0.568966	0.104342	0.517241	0.189717
	T. minor	0.338889	0.082799	0.116667	0.0886791
	Paratetilla sp.	0.275862	0.068008	0.296875	0.116353
