# Supplementary material for: Sponge chemical defenses are a possible mechanism for increasing sponge abundance on reefs in Zanzibar
Source: PLoS One. 2018 Jun 20;13(6):e0197617. doi: 10.1371/journal.pone.0197617 (PMC6010217; doi:10.1371/journal.pone.0197617)
Supplement: S4 Table — (XLSX) [file pone.0197617.s006.xlsx]

## Sheet: Data for Graph
Results of the brine shrimp assays
Mortality of larvae [%] after 48 hours exposure to sponge extracts
	1000µg/ml		100µg/ml
Sponge species	M-48h	SE	M-48h	SE
Callyspongia sp.	100	0	100	0
Scopalina hapalia	95	5	4.7	3.15
Haliclona fascigera	39.91	2.98	44.57	0.5
Plakortis kenyensis	45.64	12.39	9.57	4.6
Pseudoceratina sp.	26.21	6.64	24.1414	5.91
Callyspongia aerizusa	21.14	5.13	16.72	3.8
Haliclona atra	19.49	6.02	4.91	2.22
Paratetilla sp.	10.1	5	1.52	1.52
Biemna sp.	9.58	3.34	1.39	1.39
Tetrapocillon minor	4.76	2.16	0	0

## Sheet: 1000µl
	Control 1000 µg/ml 48 hours					Pseudoceratina sp.					Callyspongia sp.
	Alive	Dead	Percentage dead larvae			Alive	Dead	Percentage dead larvae			Alive	Dead	Percentage dead larvae
	9	0	0			6	4	40			0	11	100
	10	0	0			8	3	27.2727			0	11	100
	9	0	0			5	5	50			0	10	100
	12	0	0			8	2	20			0	9	100
	9	0	0			9	1	10			0	9	100
	11	0	0			9	1	10			0	13	100
Average			0					26.2121					100
STD			0					16.2564					0
SE			0					6.63664					0
	Haliclona atra					Callyspongia aerizusa					Plakortis kenyensis
	Alive	Dead	Percentage dead larvae			Alive	Dead	Percentage dead larvae			Alive	Dead	Percentage dead larvae
	5	3	37.5			9	4	30.7692			9	2	18.1818
	6	2	25			5	3	37.5			8	2	20
	6	3	33.3333			5	2	28.5714			8	2	20
	12	0	0			9	1	10			2	10	83.3333
	10	1	10			9	1	10			5	6	54.5455
	9	1	11.1111			9	1	10			2	7	77.7778
Average			19.4907					21.1401					45.6397
STD			14.741					12.5531					30.3371
SE			6.01798					5.12477					12.3851
	Biemna sp.					Haliclona fascigera					Scopalina hapalia
	Alive	Dead	Percentage dead larvae			Alive	Dead	Percentage dead larvae			Alive	Dead	Percentage dead larvae
	8	1	11.1111			8	4	33.3333			0	11	100
	11	0	0			5	4	44.4444			0	11	100
	9	2	18.1818			7	3	30			3	7	70
	9	2	18.1818			7	5	41.6667			0	10	100
	9	1	10			5	5	50			0	10	100
	11	0	0			6	4	40			0	9	100
Average			9.57912					39.9074					95
STD			8.17381					7.30649					12.2474
SE			3.33694					2.98286					5
	Paratetilla sp.					Tetrapocillon minor
	Alive	Dead	Percentage dead larvae			Alive	Dead	Percentage dead larvae
	8	3	27.2727			11	1	8.33333
	8	1	11.1111			11	0	0
	7	2	22.2222			10	1	9.09091
	10	0	0			11	0	0
	11	0	0			8	1	11.1111
	12	0	0			12	0	0
Average			10.101					4.75589
STD			12.2385					5.28838
SE			4.99634					2.15897

## Sheet: 100µl
	Control 100 µg/ml 48 hours					Pseudoceratina sp.					Callyspongia sp.
	Alive	Dead	Percentage dead larvae			Alive	Dead	Percentage dead larvae			Alive	Dead	Percentage dead larvae
	9	0	0			6	4	40			0	12	100
	10	0	0			6	4	40			0	10	100
	9	0	0			7	3	30			0	10	100
	12	0	0			10	2	16.6667			0	9	100
	9	0	0			10	1	9.09091			0	9	100
	11	0	0			10	1	9.09091			0	9	100
Average			0					24.1414					100
STD			0					14.4653					0
SE			0					5.90542					0
	Haliclona atra					Callyspongia aerizusa					Plakortis kenyensis
	Alive	Dead	Percentage dead larvae			Alive	Dead	Percentage dead larvae			Alive	Dead	Percentage dead larvae
	8	1	11.1111			8	2	20			11	0	0
	9	1	10			8	3	27.2727			13	0	0
	11	0	0			8	3	27.2727			9	4	30.7692
	12	0	0			11	1	8.33333			11	1	8.33333
	8	0	0			10	1	9.09091			9	1	10
	11	1	8.33333			11	1	8.33333			11	1	8.33333
Average			4.90741					16.7172					9.57265
STD			5.44803					9.29897					11.2767
SE			2.22415					3.79629					4.6037
	Biemna sp.					Haliclona fascigera					Scopalina hapalia
	Alive	Dead	Percentage dead larvae			Alive	Dead	Percentage dead larvae			Alive	Dead	Percentage dead larvae
	12	0	0			6	4	40			10	0	0
	8	0	0			3	7	70			9	2	18.1818
	10	0	0			5	7	58.3333			12	0	0
	10	0	0			5	5	50			9	1	10
	12	0	0			10	1	9.09091			10	0	0
	11	1	8.33333			6	4	40			10	0	0
Average			1.38889					44.5707					4.69697
STD			3.40207					20.8141					7.72282
SE			1.38889					8.49732					3.15283
	Paratetilla sp.					Tetrapocillon minor
	Alive	Dead	Percentage dead larvae			Alive	Dead	Percentage dead larvae
	9	0	0			11	0	0
	10	0	0			10	0	0
	9	0	0			11	0	0
	11	0	0			10	0	0
	11	0	0			12	0	0
	10	1	9.09091			10	0	0
Average			1.51515					0
STD			3.71135					0
SE			1.51515					0
