# Supplementary material for: Sponge chemical defenses are a possible mechanism for increasing sponge abundance on reefs in Zanzibar
Source: PLoS One. 2018 Jun 20;13(6):e0197617. doi: 10.1371/journal.pone.0197617 (PMC6010217; doi:10.1371/journal.pone.0197617)
Supplement: S5 Table — (XLSX) [file pone.0197617.s007.xlsx]

## Sheet: raw data
Maxiumum quantum yields
Porites corals	Pseudoceratina sp.	Control strips	H.atra	Control strips	Callyspongia sp.	Control strips	Coral Control
Coral 1							0.67
							0.592
							0.585
							0.589
							0.616
							0.56
Coral 2					0.429	0.689	0.671
					0.113	0.585	0.608
					0.3	0.548	0.658
					0.115	0.547	0.594
					0.122	0.601	0.599
					0.239	0.54	0.624
Coral 3	0.55	0.595	0.578	0.643	0.414	0.595	0.656
	0.541	0.489	0.385	0.574	0.39	0.54	0.707
	0.592	0.532	0.458	0.533	0.36	0.529	0.575
	0.507	0.44	0.378	0.603	0.168	0.491	0.627
	0.471	0.577	0.377	0.536	0.14	0.533	0.612
	0.527	0.493	0.339	0.497	0.245	0.508	0.583
	0.543						0.591
Coral 4	0.658	0.627	0.562	0.619	0.577	0.658	0.627
	0.552	0.534	0.425	0.508	0.531	0.541	0.42
	0.55	0.499	0.38	0.5	0.434	0.692	0.482
	0.488	0.535	0.445	0.435	0.45	0.547	0.58
	0.465	0.499	0.4	0.543	0.546	0.538	0.144
	0.468	0.551			0.442	0.563	0.528
							0.609
Coral 5	0.598	0.621	0.668	0.599	0.547	0.592	0.657
	0.475	0.553	0.676	0.574	0.335	0.502	0.64
	0.428	0.555	0.557	0.496	0.43	0.504	0.638
	0.489	0.509	0.519	0.501	0.338	0.498	0.646
	0.447	0.55	0.526	0.601	0.305	0.494	0.62
	0.407	0.486	0.537	0.563	0.349	0.515	0.633
					0.252
Coral 6	0.58	0.669	0.576	0.666			0.637
	0.454	0.617	0.421	0.553			0.621
	0.479	0.615	0.5	0.585			0.642
	0.514	0.6	0.485	0.632			0.625
	0.503	0.579	0.404	0.568			0.66
	0.558	0.561	0.384	0.578			0.607
	0.534		0.384
	0.615
Coral 7	0.598	0.679	0.47	0.636			0.673
	0.481	0.553	0.498	0.559			0.632
	0.518	0.522	0.548	0.648			0.59
	0.495	0.603	0.492	0.585			0.704
	0.49	0.586	0.457	0.526			0.652
	0.439	0.503	0.556	0.539			0.657
	0.487
	0.422
Coral 8	0.546	0.708	0.544	0.661			0.686
	0.536	0.57	0.505	0.603			0.659
	0.425	0.62	0.554	0.582			0.653
	0.47	0.56	0.405	0.683			0.658
	0.523	0.594	0.499	0.667			0.641
	0.404	0.564	0.539	0.611			0.628
	0.403

## Sheet: Averages
		H.atra					Controlstrips						Coral Control
		Yield					Yield						Yield
	Coral 1	-				Coral 1	-					Coral 1	0.602
	Coral 2	-				Coral 2	-					Coral 2	0.625667
	Coral 3	0.419167				Coral 3	0.564333					Coral 3	0.621571
	Coral 4	0.4424				Coral 4	0.521					Coral 4	0.541
	Coral 5	0.5805				Coral 5	0.555667					Coral 5	0.639
	Coral 6	0.450571				Coral 6	0.597					Coral 6	0.632
	Coral 7	0.5035				Coral 7	0.582167					Coral 7	0.651333
	Coral 8	0.507667	STD	SE		Coral 8	0.6345	STD	SE			Coral 8	0.654167	STD	SE
	Average	0.483967	0.0588286	0.0240167		Average	0.575778	0.0386666	0.0157856			Average	0.620842	0.0363476	0.0128508
		Pseudoceratina sp.					Controlstrips
		Yield					Yield
	Coral 1	-				Coral 1	-
	Coral 2	-				Coral 2	-
	Coral 3	0.533				Coral 3	0.521
	Coral 4	0.530167				Coral 4	0.540833
	Coral 5	0.474				Coral 5	0.545667
	Coral 6	0.529625				Coral 6	0.606833
	Coral 7	0.49125				Coral 7	0.574333
	Coral 8	0.472429	STD	SE		Coral 8	0.602667	STD	SE
	Average	0.505078	0.0291021	0.0118809		Average	0.565222	0.0350697	0.0143172
		Callyspongia sp.					Controlstrips
		Yield					Yield
	Coral 1	-				Coral 1	-
	Coral 2	0.219667				Coral 2	0.585
	Coral 3	0.388				Coral 3	0.532667
	Coral 4	0.496667				Coral 4	0.589833
	Coral 5	0.365143	STD	SE		Coral 5	0.5175	STD	SE
	Average	0.367369	0.113966	0.0569828		Average	0.55625	0.0154436	0.00772181
		0.481335					0.571694

## Sheet: Graph
		Average maxiumum quantum yield	S- Error
	H. atra	0.483967	0.0240167
	Control strips- H. atra	0.575778	0.0157856
	Pseudoceratina sp.	0.505078	0.0118809
	Control strips- Pseudoceratina sp.	0.565222	0.0143172
	Callyspongia sp.	0.367369	0.0569828
	Control strips- Callyspongia sp.	0.55625	0.00772181
	Coral Control	0.620842	0.0128508
